# Supplementary material for: Environmentally-relevant exposure to diethylhexyl phthalate (DEHP) alters regulation of double-strand break formation and crossover designation leading to germline dysfunction in Caenorhabditis elegans
Source: PLoS Genet. 2020 Jan 9;16(1):e1008529. doi: 10.1371/journal.pgen.1008529 (PMC6952080; doi:10.1371/journal.pgen.1008529)
Supplement: S1 Table — Raw data for dose-response curves, plate phenotyping, SUN-1 (pS8) laggers count, bivalent morphology analysis, LAB-1 and phosphohistone H3 (pS10) localization analysis, live imaging count, germ cell apoptosis count, RAD-51 foci count, DSB-1 laggers and GFP::COSA-1 counts, qRT-PCR analysis and X chromosome SC lengths, RAD-51 and GFP::COSA-1 counts. (XLSX) [file pgen.1008529.s005.xlsx]

## Sheet: Figure 1A Dose-response curve
Figure 1A: Dose response curve using germ cell apoptosis as a read-out
(shown in each column below are the numbers of apoptotic corpses detected in each gonad arm scored for the indicated conditions)
Labeled as:	(-) DMSO	(+) DMSO
	col-121	0.1% DMSO	10 μM DEHP	50 μM DEHP	100 μM DEHP	250 μM DEHP	500 μM DEHP
	9	11	5	9	13	19	17
	9	14	8	8	2	11	8
	4	9	5	9	9	11	10
	0	4	8	13	7	17	9
	5	7	11	8	16	11	12
	8	7	10	10	9	10	14
	12	10	7	13	17	11	5
	3	1	10	10	11	12	13
	9	6	12	13	13	10	12
	4	4	8	11	17	3	9
	9	4	7	6	9	6	9
	6	4	8	6	17	15	8
	4	8	9	10	13	10	16
	0	9	5	8	15	13	13
	12	4	8	9	14	9	7
	8	6	2	12	18	5	12
	7	8	11	9	12	8	12
	2	5	11	10	16	13	5
	11	9	7	14	5	13	9
	9	12	5	10	4	5	12
	6	17	12	10	6	15	16
	9	10	8	18	12	13	8
	12	8	7	8	11	9	11
	8	11	14	12	11	5	10
	10	10	7	17	12	6	12
	7	9	9	12	15		13
	6	5	12	6	13		7
	9	5	9	9	9		8
	3	7	14	7	9		11
	8	10	12	13	13		17
	9	9	7	10	9
	12	5	11	15	16
	8	8	9		7
	2	13	9		9
	10	5			11
	4	10
	9	10
	10	10
	5	11
	7	7
	8	8
		7
Mean	7.14634	8.02381	8.73529	10.4688	11.4286	10.4	10.8333
SD	3.20594	3.14284	2.72262	2.97283	3.98738	3.98957	3.24923
Count	41	42	34	32	35	25	30
SEM	0.500684	0.484951	0.466925	0.525527	0.673989	0.797914	0.593225
P value (two-tailed Mann-Whitney, 95% C.I.)				**P<0.01	****P<0.0001	**P<0.01	***P<0.001
(+) DMSO compared to (-) DMSO = not significant (n.s.)	0.3343

## Sheet: Figure 1B Plate Phenotyping
Figure 1B: Plate phenotyping
Experiment#1		Total eggs						Total hatched						Total adults						Total males
	Worm #	1st	2nd	3rd	4th	SUM		1st	2nd	3rd	4th	SUM		1st	2nd	3rd	4th	SUM		1st	2nd	3rd	4th	SUM
Experiment#1	0.1% DMSO #1	50	26	13	1	90		48	26	12	1	87		48	24	12	1	85						0
Experiment#1	0.1% DMSO #2	51	60	10	0	121		50	57	10	0	117		50	54	10	0	114			1			1
Experiment#1	0.1% DMSO #3	43	91	69	5	208		43	86	67	2	198		43	85	67	2	197						0
Experiment#1	0.1% DMSO #4	49	84	51	8	192		42	64	46	6	158		33	57	42	6	138			1			1
Experiment#1	0.1% DMSO #5	60	76	77	13	226		58	72	74	13	217		58	72	74	13	217						0
Experiment#1	0.1% DMSO #6	65	85	21	0	171		59	79	17	0	155		59	78	17	0	154			1			1
Experiment#1	0.1% DMSO #7	37	57	37	2	133		37	54	35	2	128		37	51	35	2	125						0
Experiment#1	0.1% DMSO #8	37	115	62	3	217		37	113	59	3	212		37	113	59	3	212						0
Experiment#1	0.1% DMSO #9	27	24	35	2	88		23	18	20	0	61		20	18	20	0	58						0
Experiment#1	0.1% DMSO #10	28	45	16	0	89	1535	26	44	14	0	84	1417	26	42	14	0	82	1382					0
Experiment#1	DEHP 10µM #1	29	81	70	31	211		29	80	70	28	207		29	80	67	28	204				1		1
Experiment#1	DEHP 10µM #2	9	30	32	4	75		9	24	28	4	65		5	22	26	4	57				1		1
Experiment#1	DEHP 10µM #3	11	72	98	40	221		8	42	74	37	161		3	42	56	34	135						0
Experiment#1	DEHP 10µM #4	20	84	60	5	169		19	60	55	4	138		19	59	55	3	136						0
Experiment#1	DEHP 10µM #5	27	70	90	8	195		20	55	90	8	173		20	54	90	8	172						0
Experiment#1	DEHP 10µM #6	2	38	59	8	107		1	36	55	7	99		1	36	53	7	97						0
Experiment#1	DEHP 10µM #7	28	92	82	14	216		25	91	80	13	209		25	91	78	13	207						0
Experiment#1	DEHP 10µM #8	16	74	97	16	203		16	69	95	16	196		13	69	89	16	187						0
Experiment#1	DEHP 10µM #9	22	67	81	39	209		19	61	79	38	197		17	58	77	37	189						0
Experiment#1	DEHP 10µM #10	29	69	105	2	205	1811	27	63	103	1	194	1639	26	63	103	1	193	1577					0
Experiment#1	100 uM DEHP #1	13	30	33	3	79		8	25	30	3	66		7	20	30	3	60						0
Experiment#1	100 uM DEHP #2	53	54	45	22	174		52	52	43	12	159		49	50	43	12	154						0
Experiment#1	100 uM DEHP #3	3	13	6	2	24		2	13	4	1	20		2	10	2	1	15						0
Experiment#1	100 uM DEHP #4	39	40	31	17	127		39	36	31	17	123		38	34	31	17	120			1	1		2
Experiment#1	100 uM DEHP #5	57	80	44	2	183		55	79	39	2	175		48	75	39	2	164		1				1
Experiment#1	100 uM DEHP #6	65	98	47	1	211		61	95	39	1	196		61	81	32	1	175				1		1
Experiment#1	100 uM DEHP #7	10	30	2	2	44		3	7	1	0	11		3	7	1	0	11			2			2
Experiment#1	100 uM DEHP #8	46	68	30	1	145		45	64	26	1	136		39	58	25	1	123			1			1
Experiment#1	100 uM DEHP #9	42	68	35	1	146	1133	40	62	31	1	134	1020	38	57	27	1	123	945		1			1
Experiment#1	DEHP 500µM #1	27	83	77	19	206		23	77	75	16	191		23	77	60	16	176			1			1
Experiment#1	DEHP 500µM #2	4	14	4	0	22		4	9	4	0	17		4	7	4	0	15						0
Experiment#1	DEHP 500µM #3	26	73	72	21	192		24	59	70	21	174		24	59	65	20	168				2		2
Experiment#1	DEHP 500µM #4	14	34	52	8	108		10	32	50	5	97		10	31	43	5	89		1				1
Experiment#1	DEHP 500µM #5	14	75	97	8	194		12	65	95	5	177		12	65	82	5	164						0
Experiment#1	DEHP 500µM #6	30	77	62	43	212		28	77	60	40	205		28	73	46	40	187						0
Experiment#1	DEHP 500µM #7	17	32	13	4	66		13	30	12	2	57		12	30	12	2	56						0
Experiment#1	DEHP 500µM #8	32	73	81	28	214		28	68	81	23	200		27	60	66	23	176				1		1
Experiment#1	DEHP 500µM #9	20	68	95	14	197		17	65	91	12	185		17	45	74	10	146						0
Experiment#1	DEHP 500µM #10	29	78	90	25	222	1633	25	69	88	15	197	1500	25	57	72	15	169	1346					0
Experiment #2		Eggs						Hatched						Adult						Males
	Worm#	1st day	2nd day	3rd day	4th day	Total		1st day	2nd day	3rd day	4th day	Total		1st day	2nd day	3rd day	4th day	Total		1st day	2nd day	3rd day	4th day	Total
Experiment #2	DMSO #1	21	91	128	24	264		21	91	125	24	261		20	91	125	24	260						0
Experiment #2	DMSO #2	16	36	49	41	142		16	31	45	40	132		15	31	45	40	131						0
Experiment #2	DMSO #3	18	74	37	23	152		17	65	35	22	139		15	64	35	22	136						0
Experiment #2	DMSO #4	50	26	13	1	90		48	26	12	1	87		48	24	12	1	85						0
Experiment #2	DMSO #5	51	60	10	0	121		50	57	10	0	117		50	54	10	0	114			1			1
Experiment #2	DMSO #6	43	91	69	5	208		43	86	67	2	198		43	85	67	2	197						0
Experiment #2	DMSO #7	49	84	51	8	192		42	64	46	6	158		33	57	42	6	138			1			1
Experiment #2	DMSO #8	60	76	77	13	226		58	72	74	13	217		58	72	74	13	217						0
Experiment #2	DMSO #9	65	85	21	0	171		59	79	17	0	155		59	78	17	0	154			1			1
Experiment #2	DMSO #10	37	57	37	2	133		37	54	35	2	128		37	51	35	2	125						0
Experiment #2	DMSO #11	37	115	62	3	217		37	113	59	3	212		37	113	59	3	212						0
Experiment #2	DMSO #12	28	45	16	0	89	2005	26	44	14	0	84	1888	26	42	14	0	82	1851					0
Experiment #2	DEHP 100µM 1	29	91	90	12	222		27	84	88	8	207		27	84	85	8	204				1		1
Experiment #2	DEHP 100µM 2	23	67	77	12	179		21	56	64	10	151		21	53	64	10	148						0
Experiment #2	DEHP 100µM 3	9	44	55	14	122		8	39	55	10	112		6	39	55	9	109						0
Experiment #2	DEHP 100µM 4	25	102	70	16	213		23	100	67	12	202		23	98	56	12	189		1				1
Experiment #2	DEHP 100µM 5	28	82	107	6	223		28	78	94	3	203		25	78	80	2	185						0
Experiment #2	DEHP 100µM 6	13	30	33	3	79		8	25	30	3	66		7	20	30	3	60						0
Experiment #2	DEHP 100µM 7	53	54	45	22	174		52	52	43	12	159		49	50	43	12	154						0
Experiment #2	DEHP 100µM 8	39	40	31	17	127		39	36	31	17	123		38	34	31	17	120			1	1		2
Experiment #2	DEHP 100µM 9	57	80	44	2	183		55	79	39	2	175		48	75	39	2	164		1				1
Experiment #2	DEHP 100µM 10	65	98	47	1	211		61	95	39	1	196		61	81	32	1	175				1		1
Experiment #2	DEHP 100µM 11	10	30	2	2	44		3	7	1	0	11		3	7	1	0	11			2			2
Experiment #2	DEHP 100µM 12	46	68	30	1	145		45	64	26	1	136		39	58	25	1	123			1			1
Experiment #2	DEHP 100µM 13	42	68	35	1	146	2068	40	62	31	1	134	1875	38	57	27	1	123	1765		1			1
							DEHP
						0.1% DMSO	10 μM	100 μM	500 μM
					Eggs	3540	1811	3201	1633
					Hatched	3305	1639	2895	1500
					Adult	3233	1577	2710	1346
					Unhatched	235	172	306	133
					lvl	72	62	185	154
					% Emb	6.63842	9.49752	9.55951	8.14452
					% lvl	2.17852	3.78279	6.39033	10.2667
					# Eggs laid (Calculation of the mean value)
					0.1% DMSO	10 μM	100 μM	500 μM
					90	211	79	206
					121	75	174	22
					208	221	24	192
					192	169	127	108
					226	195	183	194
					171	107	211	212
					133	216	44	66
					217	203	145	214
					88	209	146	197
					89	205	222	222
					264		179
					142		122
					152		213
					90		223
					121		79
					208		174
					192		127
					226		183
					171		211
					133		44
					217		145
					89		146
				Mean (# eggs laid)	160.909	181.1	145.5	163.3

## Sheet: Figure 2 pS8
Figure 2D: SUN-1-Pi (pS8) laggers
(shown below the first two columns are the numbers of laggers with pS8 signal detected in each gonad scored for each indicated treatment)
0.1% DMSO	100 μM DEHP		0.1% DMSO	100 μM DEHP
5	5	Total # gonads scored	28	26
6	14	Mean # of pS8 laggers	6.35714	9.38462
8	10	SD	4.35246	4.59161
0	10	SEM	0.822537	0.900488
10	12	P value (two-tailed Mann-Whitney, 95% C.I.)		*P<0.05
12	8
3	12
3	5
4	10
4	20
0	18
2	5
13	15
3	4
5	9
7	14
15	12
12	11
5	7
11	1
4	11
1	6
15	1
3	10
9	6
10	8
6
2

## Sheet: Figure 3
Figure 3B: Bivalent morphology
Chemical	Total # bivalents scored	WT	% WT	# Bivalents with condensation defects (CD)	% Condensation defects (CD)	# Bivalents with chromosome fragments (CF)	% Chromosome fragments (CF)
0.1% DMSO	174	138	79.3103	14	8.04598	16	9.1954
100 μM DEHP	236	138	58.4746	32	13.5593	30	12.7119
P value				**P<0.01
Chemical	Total # oocytes scored	WT	% WT	# oocytes with aggregates	% oocytes with aggregates
0.1% DMSO	26	23	88.4615	3	11.5385
100 μM DEHP	49	40	81.6327	9	18.3673
Figure 3D: LAB-1 localization
Total # bivalents scored	Chemical	WT	%WT	Mislocalized (# bivalents)	% Mislocalized	Absent (# bivalents)	% Absent
150	DMSO	149	99.3333	0	0	1	0.666667
227	DEHP	0	0	0	0	26	11.4537
P value						****P<0.0001
Figure 3F: Phosphohistone H3 (pS10) localization
Total # bivalents scored	Chemical	WT	%WT	Mislocalized (# bivalents)	% Mislocalized	Absent (# bivalents)	% Absent
137	DMSO	125	91.2409	0	0	12	8.75912
227	DEHP	167	73.5683	31	13.6564	29	12.7753
P value				****P<0.0001

## Sheet: Figure 4
Figure 4: Live imaging analysis
% Embryos with defects
	0.1% DMSO		100 μM DEHP
	Defects	Total # embryos scored	Defects	Total # embryos scored
Experiment #1	0	5	0	5
Experiment #2	0	5	1	8
Experiment #3	1	2	2	5
Experiment #4	1	5	0	8
Experiment #5	0	7	2	10
Experiment #6	0	2	1	5
Experiment #7	0	6	1	7
Experiment #8	0	10	0	1
Total # of embryos	2	42	7	49
% Embryos with defects	4.7619		14.2857
Classes of defects detected
Chemical	Embryo scored	Congression failure	Chromatin bridges	Multiple spindles
0.1% DMSO	#1	+
0.1% DMSO	#2		+
100 μM DEHP	#1	+	+
100 μMDEHP	#2	+	+
100 μMDEHP	#3	+	+
100 μMDEHP	#4	+	+
100 μMDEHP	#5	+
100 μMDEHP	#6	+
100 μM DEHP	#7			+
Total # of defects
Chemical	Congression failure	Chromatin bridges	Multiple spindles	Total # of embryos scored
0.1% DMSO	1	1	0	42
100 μM DEHP	6	4	1	49

## Sheet: Figure 5 Germ cell apoptosis
Figure 5B: Germ cell apoptosis
Table displays the number of Acridine Orange-stained nuclei scored for each gonad
	cep-1 +/+		cep-1 -/-
N	0.1% DMSO	100 μM DEHP	0.1% DMSO	100 μM DEHP	Untreated (-DMSO)			cep-1: +/+		cep-1: -/-
Gonad #1	4	10	2	3	1			0.1% DMSO	100 μM DEHP	0.1% DMSO	100 μM DEHP	Untreated (-DMSO)
Gonad #2	3	13	3	4	5		Mean number of germ cell corpses	7.3125	10.44	2.59	4	4.6
Gonad #3	7	10	5	6	8		Standard Deviation	4.2	3.11	1.82	2.76	1.72
Gonad #4	6	14	4	4	5		Total number of gonads scored	48	34	47	44	27
Gonad #5	6	13	0	3	3		SEM (Standard Error of the Mean)	0.6089	0.533	0.266	0.41	0.33
Gonad #6	4	9	3	0	5
Gonad #7	10	7	4	6	5		Statistical analysis
Gonad #8	7	14	3	0	6		Pairwise comparisons	P value
Gonad #9	9	9	0	1	3		DMSO- or DEHP-treated cep-1(+/+) to cep-1(-/-)	****P<0.0001
Gonad #10	8	10	6	2	6		(+) DMSO to DEHP-treated cep-1 (+/+)	****P<0.0001
Gonad #11	11	8	0	6	3		DMSO-treated cep-1 (-/-) to DEHP-treated cep-1 (-/-)	*P value=0.0141
Gonad #12	10	9	2	2	8
Gonad #13	11	7	0	6	1
Gonad #14	7	14	4	0	3
Gonad #15	5	14	4	2	4
Gonad #16	8	8	0	5	4
Gonad #17	6	12	1	3	6
Gonad #18	6	10	3	5	5
Gonad #19	5	5	3	2	4
Gonad #20	8	4	1	6	5
Gonad #21	8	11	2	3	5
Gonad #22	6	15	3	5	5
Gonad #23	5	6	0	7	5
Gonad #24	9	15	2	0	5
Gonad #25	6	9	0	2	6
Gonad #26	8	13	5	4	2
Gonad #27	18	10	2	2	5
Gonad #28	0	7	5	2
Gonad #29	0	13	5	1
Gonad #30	8	11	6	2
Gonad #31	2	10	4	3
Gonad #32	10	10	1	0
Gonad #33	0	8	2	8
Gonad #34	4	17	0	13
Gonad #35	8		2	6
Gonad #36	6		2	8
Gonad #37	19		3	8
Gonad #38	7		1	5
Gonad #39	22		3	7
Gonad #40	10		3	5
Gonad #41	5		3	8
Gonad #42	5		3	4
Gonad #43	11		0	3
Gonad #44	7		3
Gonad #45	6		7
Gonad #46	9		3
Gonad #47	6		4
Gonad #48	5

## Sheet: Figure 5 RAD-51
	Figure 5D: RAD-51 foci quantification from exposures in the col-121 background
	Number of RAD-51 foci scored per nucleus in each zone is shown below																Figure 5E: RAD-51 foci quantification from exposures in the rad-54 mutant background
	0.1% DMSO							100 μM DEHP									0.1% DMSO							100 μM DEHP
	zone 1	zone 2	zone 3	zone 4	zone 5	zone 6	zone 7	zone 1	zone 2	zone 3	zone 4	zone 5	zone 6	zone 7			zone 1	zone 2	zone 3	zone 4	zone 5	zone 6	zone 7	zone 1	zone 2	zone 3	zone 4	zone 5	zone 6	zone 7
	0	0	0	0	0	0	0	0	0	0	1	0	0	0			0	0	0	0	6	20	25	0	0	0	1	7	20	5
	0	0	0	0	0	0	0	0	0	0	2	1	0	0			0	0	0	0	9	23	26	0	0	0	1	12	22	19
	0	0	0	0	0	0	0	0	0	0	2	2	0	0			0	0	0	0	9	26	33	0	0	0	1	14	22	23
	0	0	0	0	1	0	0	0	0	0	2	3	0	0			0	0	0	0	10	28	33	0	0	0	2	15	24	26
	0	0	0	0	1	0	0	0	0	0	4	3	0	0			0	0	0	0	12	31	42	0	0	0	2	16	25	32
	0	0	0	0	1	0	0	0	0	0	4	3	0	0			0	0	0	0	13	31	45	0	0	0	3	16	28	34
	0	0	0	0	1	0	0	0	0	0	5	3	0	0			0	0	0	0	14	32	45	0	0	0	4	16	29	35
	0	0	0	1	1	0	0	0	0	0	5	4	0	0			0	0	0	1	14	33	45	0	0	0	4	18	29	36
	0	0	0	1	1	0	0	0	0	0	5	4	0	0			0	0	0	1	15	34	45	0	0	0	4	19	30	50
	0	0	0	1	2	0	0	0	0	0	6	5	0	0			0	0	0	1	15	35	45	0	0	0	5	19	31	50
	0	0	0	1	2	0	0	0	0	0	6	5	0	0			0	0	0	1	18	36	47	0	0	0	5	20	31	56
	0	0	0	1	2	0	0	0	0	0	7	6	1	0			0	0	0	1	18	36	50	0	0	0	6	20	31	30
	0	0	0	1	2	0	0	0	0	0	8	6	2	0			0	0	0	1	21	36	50	0	0	0	6	21	33	33
	0	0	0	1	3	0	0	0	0	0	8	6	2	0			0	0	0	1	22	38	51	0	0	0	6	21	33	30
	0	0	0	1	3	0	0	0	0	0	8	6	2	0			0	0	0	1	22	38	53	0	0	0	7	21	36	33
	0	0	0	1	3	0	0	0	0	0	8	7	5	0			0	0	0	1	23	38	54	0	0	0	7	21	38	32
	0	0	0	1	3	0	0	0	0	0	8	7	5	0			0	0	0	1	23	38	54	0	0	0	7	23	39	35
	0	0	0	2	3	1	0	0	0	0	9	8	30	0			0	0	0	1	23	38	54	0	0	0	7	23	40	41
	0	0	0	2	3	1	0	0	0	0	10	8	1	1			0	0	0	1	23	39	54	0	0	0	8	24	41	41
	0	0	0	2	4	1	0	0	0	0	10	9	1	1			0	0	0	2	23	39	55	0	0	0	8	24	42	42
	0	0	0	2	4	1	0	0	0	0	11	9	2	1			0	0	0	2	24	40	55	0	0	0	8	24	43	45
	0	0	0	2	4	1	0	0	0	0	12	10	2	2			0	0	0	2	25	40	58	0	0	0	8	25	43	51
	0	0	0	3	4	1	0	0	0	1	18	11	3	0			0	0	0	2	26	41	58	0	0	0	9	25	46	51
	0	0	0	3	4	1	0	0	0	1	0	15	4	0			0	0	0	2	27	41	60	0	0	0	10	25	47	51
	0	0	0	3	4	1	0	0	0	2	0	30	4	0			0	0	0	2	27	42	61	0	0	0	10	25	47	52
	0	0	0	3	4	1	0	0	0	2	0	30	4	0			0	0	0	2	27	43	62	0	0	1	10	25	47	58
	0	0	0	3	4	1	0	0	0	3	0	30	6	0			0	0	0	2	28	44	63	0	0	1	11	27	48	63
	0	0	0	3	4	1	0	0	0	0	0	0	7	0			0	0	0	3	28	44	65	0	0	1	11	27	48	57
	0	0	0	3	4	1	0	0	0	0	0	2	7	0			0	0	0	3	29	44	66	0	0	1	11	28	49	60
	0	0	0	3	4	1	0	0	0	0	0	3	7	0			0	0	0	3	29	45	66	0	0	1	12	28	50	80
	0	0	0	3	4	1	0	0	0	0	0	3	8	0			0	0	0	4	30	45	68	0	0	1	12	28	54	86
	0	0	0	3	4	1	0	1	0	0	0	4	8	1			0	0	0	4	31	45	68	0	0	1	13	28	56	76
	0	0	0	4	4	1	0	1	0	0	0	5	10	1			1	0	0	4	31	46	69	0	0	1	13	29	59	114
	0	0	0	4	5	1	1	1	0	0	0	7	11	1			1	0	0	4	31	48	69	0	0	1	13	29	61	100
	0	0	0	4	5	1	1	0	0	0	0	7	16	2			1	0	0	4	31	49	77	0	0	1	14	29	25	142
	0	0	0	4	5	1	1	0	1	0	1	8	30	3			1	0	0	4	33	49	78	0	0	1	14	31	24	124
	0	0	0	4	5	2	1	0	0	0	1	8	30	3			1	0	0	5	33	50	78	0	0	1	14	31	26	98
	0	0	0	4	5	2	1	0	0	0	1	9	30	3			1	0	0	5	34	53	79	0	0	2	14	32	30	114
	0	0	0	4	5	2	1	0	0	0	1	9	30	4			1	0	0	5	34	55	95	0	0	2	15	32	28	89
	0	0	0	4	5	2	1	0	0	0	2	10	30	4			1	0	0	6	35	59		0	0	2	15	32	29	139
	0	0	0	4	5	2	1	0	0	0	2	10	0	5			1	0	0	6	36	59		0	0	2	15	32	29	116
	0	0	0	4	5	2	1	0	0	0	2	11	1	8			1	0	0	6	36	60		0	0	2	15	33	28	99
	0	0	0	4	5	2	1	0	0	0	2	12	1	30			1	0	0	7	36	60		0	0	2	15	33	31	100
	0	0	0	5	5	2	1	0	0	0	2	12	1	30			1	0	1	7	37	60		0	0	2	16	33	32
	0	0	0	5	5	2	1	0	0	0	3	13	2	0			1	0	1	7	37	63		0	0	2	16	34	33
	0	0	0	5	6	2	2	0	0	0	3	14	2	0			1	0	1	7	37	77		0	0	2	17	35	32
	0	0	0	5	6	2	3	0	0	0	3	15	2	0			1	0	1	7	37			0	0	2	17	35	32
	0	0	0	5	6	2	3	0	0	0	4	15	3	0			1	0	1	8	38			1	0	2	17	36	32
	0	0	0	5	6	2	3	0	0	0	5	15	4	0			1	0	1	8	41			1	0	2	17	36	32
	0	0	0	5	6	2	4	0	0	0	5	16	4	0			1	0	1	10	41			1	0	3	17	36	39
	0	0	0	5	7	2	7	0	0	0	5	19	4	0			1	0	1	10	43			1	0	3	18	36	40
	0	0	0	6	7	2	17	0	0	0	6	30	5	1			1	0	1	11	44			1	0	3	18	37	42
	0	0	0	6	7	2	0	0	0	0	6	1	5	1			2	0	1	11	48			1	0	3	19	40	46
	0	0	0	6	7	2	0	0	0	0	7	1	5	1			2	0	1	11	48			1	0	3	19	40	46
	0	0	0	6	8	2	0	0	0	0	0	4	6	1			2	0	1	12	65			1	0	3	19	41	47
	0	0	0	6	8	2	0	0	0	0	0	5	6	1			2	0	1	13				1	0	4	20	44	53
	0	0	0	6	8	2	0	0	0	0	0	6	6	1			2	0	1	13				1	0	4	21	44	75
	0	0	0	6	8	2	0	0	0	0	1	6	6	2			2	0	1	14				1	0	4	21	44	69
	0	0	0	7	8	3	0	0	0	1	1	6	15	3			2	0	1	15				1	0	4	21	46	67
	0	0	0	7	9	3	0	0	0	1	2	6	18	4			3	0	1	15				1	0	5	22	46	52
	0	0	0	7	9	3	0	0	0	0	2	7	20	5			3	0	1	15				1	0	5	22	57	60
	0	0	0	7	9	3	0	0	0	0	2	7	20	6			3	0	1	15				1	0	5	22	57	72
	1	0	0	7	9	3	0	0	0	0	2	8	20	6				0	1	16				1	1	5	22	72	63
	1	0	0	7	9	3	0	0	0	0	2	8	20	7				1	1	16				1	1	5	22	64	48
	1	0	0	7	9	3	1	0	0	0	2	8	24	9				1	1	16				2	1	6	25	57	41
	1	0	0	7	9	3	1	0	0	0	3	10	25	30				1	2	18				2	1	7	34	72	37
	1	0	1	7	10	3	1	0	0	0	3	11	25	0				1	2	18				2	1	7	32	70	76
	1	0	1	8	10	3	1	1	0	0	3	11	30	0				1	2	18				2	1	9	33	58	49
	1	0	1	8	10	3	2	1	0	0	3	11	21	0				1	2	18				2	1	11	27	74
	1	0	1	8	10	4	2	1	0	0	4	13	4	0				1	2	21				2	1	12	39	58
	1	0	1	8	12	4	3	1	0	0	4	20	0	0				1	2	22				2	1	12	27	66
	1	0	1	8	14	4	5	4	0	0	4	20	1	0				1	2	24				2	1	13	16	72
	1	0	1	9	14	4	44	0	0	0	5	20	3	0				1	2					2	1	3	28	64
	1	0	2	9	14	4	0	0	0	0	5	20	0	0				1	2					2	1	4	38	55
	2	0	2	9	14	4	0	0	0	0	5	20	1	2				1	2					3	1	3	34	68
	0	1	3	9	15	4	0	0	1	0	6	3	0	0				1	2					3	1	0	50	91
	0	1	3	9	16	4	1	0	0	0	9	1	1	0				1	3					3	1	0	37	74
	0	1	3	9	17	4	1	0	0	0	10	4	1	0				1	3					4	1	5	31	47
	0	1	3	9	18	4	2	0	0	0	9	6	0	0				1	3					4	1	3	37	78
	0	1	0	9	19	4	2	0	0	0	1	7	2	0				2	3					2	1	7	59	61
	0	1	0	10	20	4	3	0	0	0	6	3	0	3				2	3					0	1	2	50	63
	0	1	0	11	1	4	3	0	0	0	7	11	4	0				2	3					2	1	2	47
	0	1	0	11	2	4	3	0	0	0	9	4	31	0				2	4					0	1	2	35
	0	1	0	12	4	5	3	0	0	0	3	5	1	1				2	4					0	1	1	37
	0	1	0	13	4	5	3	0	0	0	1	14	8	1				2	4					1	1	4	55
	0	1	0	15	6	5	4	0	0	0	4	6	3	0				3	4					0	1	5	65
	0	1	0	20	6	5	5	0	0	0	9	20	3	0				3	4					0	1	19
	0	1	0	0	7	5	5	0	0	0	4	24	3	0				4	5					0	1	2
	0	1	0	0	7	5	5	0	0	0	12	20	27	0				5	6					0	1	5
	0	1	0	0	7	5	5	1	0	2	5	6	3	0				5	9					0	1	10
	0	1	0	0	7	6	7	1	0	0	5	15	0	2										0	2	13
	0	1	0	0	7	6	8	1	0	0	2	5	2	0										0	2	12
	0	1	0	0	7	6	11	1	0	0	10	2	40											0	2	14
	0	1	0	0	8	7		1	0	0	4	21	1											0	2	11
	0	1	0	0	8	7		1	0	0	4	12	30											0	2	1
	0	1	0	1	8	7		2	0	0	3	10	7											2	2	14
	1	1	0	1	10	7		2	0	0	0	10	0											0	2	1
	1	1	0	2	10	8		4	0	0	6	12	0											0	2	1
	1	1	0	2	13	9		4	0	1	11	8	0											2	2	1
	2	2	0	4	13	9		0	0	1	11	12	0											1	2	1
	2	2	0	4	14	9		0	0	1	9	7	0											2	2	0
	2	2	0	4	14	10		0	0	1	0	14	0											0	3
	0	0	0	4	15	10		0	0	2	3	9	0											1	4
	0	0	4	5	21	14		0	0	2	0	18	27											1	6
	0	0	0	6	27	14		0	0	2	0	14													2
	0	0	0	6	32	15		0	0	5	6	3													0
	0	0	0	9	4	16		0	0	5	5	9													2
	0	0	0	10	4	18		0	0	5	0	9													0
	0	0	0	11	5	18		0	0	5	0	5													2
	0	0	0	0	5	21		0	0	6	7	0													1
	0	0	0	0	6	22		0	1	6	0	4													-1
	0	0	0	0	6	34		0	1	6	3	22													1
	0	0	0	1	6	35		0	2	10	0	9													2
	0	0	0	1	7	36		0	0	10	0	9													0
	0	0	0	1	7			0	0	13	1	9													2
	0	0	0	1	8			0	0	13	7	4													0
	0	0	0	1	8			0	0	0	1	6													0
	0	0	1	2	8			0	0	0	4	1													0
	0	0	1	2	8			0	0	0	1	4													2
	0	0	1	3	9			1	0	0	6	9													0
	0	0	1	3	9			1	0	0	19	48													1
	0	0	1	3	9			1	0	0	2	4													0
	0	0	1	3	10			1	0	0	3	13													2
	0	0	1	3	11			2	0	0	3	48													0
	0	0	1	4	11			0	0	0	1	11													0
	1	0	1	4	12			0	0	0	0	13													0
	1	0	2	4	13			0	0	0	1														0
	1	0	2	4	16			0	0	0															0
	1	0	2	5	20			0	0	0															4
	1	1	3	6	22			0	0	0															1
	3	1	3	8				0	0	1															0
		1		8				0	0	0															0
		1		9				0	0	3
		1		10				0	0	0
		1						0	0	1
		0						0	0	1							0.1% DMSO							100 μM DEHP
		0						0	1	0							zone 1	zone 2	zone 3	zone 4	zone 5	zone 6	zone 7	zone 1	zone 2	zone 3	zone 4	zone 5	zone 6	zone 7
		0						0	1	0						Count	62	90	90	72	55	46	39	104	132	101	86	81	68	43
		0						0	1	0						Average	0.693548	0.533333	1.13333	6.90278	28.1818	42.8478	56.4359	0.653846	0.636364	3.14851	18.7791	37.8889	40.9853	61.5814
		0						0	1	1						STD	0.860589	1.05148	1.59494	6.49845	11.4133	11.3293	14.8834	0.963098	0.990587	3.98343	13.8797	18.856	13.6453	34.7215
		0						0	3							SEM	0.109295	0.110836	0.168121	0.76585	1.53896	1.67042	2.38325	0.0944395	0.0862195	0.396366	1.49668	2.09511	1.65473	5.29498
		0						1	0							P value (two-tailed Mann-Whitney, 95% C.I.)										****P<0.0001	****P<0.0001	*P<0.05
		0						1	0
		0						1	0
		0							0
		0							0
		0							1
		0							0
		0							1
		0							0
		0							0
		1							0
		1							0
		1							0
		1							0
		1							0
		1							1
		1							0
		1							0
		1							0
		1							0
		2							0
		3							0
									0
									0
									0
									0
									0
	0.1% DMSO							100 μM DEHP
	zone 1	zone 2	zone 3	zone 4	zone 5	zone 6	zone 7	zone 1	zone 2	zone 3	zone 4	zone 5	zone 6	zone 7
Count	131	163	131	134	130	114	93	144	168	140	127	126	104	92
Average	0.236641	0.312883	0.366412	4.46269	7.72308	4.65789	1.95699	0.263889	0.0952381	0.814286	3.98425	10	7.71154	2.03261
STD	0.53826	0.550213	0.824678	3.61005	5.44033	6.69543	5.13706	0.699511	0.366862	2.25556	3.74374	8.12994	10.2698	5.51013
SEM	0.047028	0.043096	0.0720525	0.31186	0.477148	0.627085	0.532689	0.0582926	0.028304	0.19063	0.332204	0.724273	1.00704	0.574471
P value (two-tailed Mann-Whitney, 95% C.I.)												*P<0.05

## Sheet: Figure 6
Figure 6B:Quantification of DSB-1 laggers in mid and late pachytene nuclei							Figure 6E:Quantification of DSB-1 laggers in late pachytene nuclei						Figure 6G:Quantification of number of GFP::COSA-1 foci observed on each late pachytene DSB-1 lagger
	0.1% DMSO	100 uM DEHP		0.1% DMSO	100 μM DEHP		0.1% DMSO	100 μM DEHP		0.1% DMSO	100 μM DEHP		0.1% DMSO	100 μM DEHP		0.1% DMSO	100 μM DEHP
	3	3	Total # gonads scored	85	74		0	0	Total # gonads scored	86	64		0	0	Total # DSB-1 scored	32	43
	3	5	Mean # of DSB-1 laggers	4.23529	7.12162		0	0	Mean # of DSB-1 laggers	0.372093	0.671875		3	0	Mean # of GFP::COSA-1 foci	0.5625	0.674419
	4	4	SD	2.6106	4.18153		0	0	SD	0.763202	1.01635		2	2	SD	0.826797	0.881883
	3	7	SEM	0.283159	0.486093		0	0	SEM	0.0822982	0.127043		0	0	SEM	0.146158	0.134486
	6	9	P value (two-tailed Mann-Whitney, 95% C.I.)		****P<0.0001		0	0	P value (two-tailed Mann-Whitney, 95% C.I.)		*P=0.0138		2	0
	4	4					0	0					0	0
	3	4					0	0					0	0
	7	6					0	0					0	0
	3	23					0	0					0	0
	9	7					0	0					0	0
	5	22					0	0					0	0
	7	12					0	0					1	0
	0	9					0	0					1	0
	5	2					0	0					1	1
	6	8					0	0					0	0
	5	11					0	0					1	0
	13	9					0	0					0	0
	4	11					0	0					0	1
	1	9					0	0					0	1
	2	9					0	0					2	1
	9	7					0	0					2	2
	5	5					0	0					0	2
	7	7					0	0					0	0
	15	3					0	0					0	1
	9	8					0	0					0	2
	5	13					0	0					0	0
	0	8					0	0					0	0
	4	6					0	0					1	2
	2	12					0	0					0	2
	3	11					0	0					0	3
	3	10					0	0					1	1
	2	15					0	0					1	1
	3	10					0	0						0
	4	21					0	0						1
	3	5					0	0						0
	4	3					0	1						0
	5	7					0	1						1
	4	5					0	1						1
	3	4					0	1						0
	0	3					0	1						1
	3	3					0	1						0
	2	6					0	1						3
	4	3					0	1						0
	3	10					0	1
	2	9					0	1
	3	8					0	1
	5	4					0	1
	3	6					0	1
	6	6					0	1
	8	7					0	1
	2	6					0	1
	2	7					0	1
	5	3					0	1
	10	7					0	1
	7	4					0	1
	5	7					0	1
	4	4					0	1
	5	5					0	1
	4	6					0	2
	5	4					0	3
	5	8					0	3
	2	6					0	3
	4	6					0	4
	6	4					0	5
	4	7					0
	3	6					1
	8	9					1
	3	9					1
	4	7					1
	3	4					1
	3	0					1
	4	2					1
	0	3					1
	2	4					1
	1						1
	3						1
	5						1
	0						1
	5						2
	5						2
	3						2
	2						2
	2						2
	5						2
	7						3
							4

## Sheet: Figure 7 qRTPCR
Figure 7: q RT-PCR Ct values for 15°C and 25°C
15°C (Germline + Soma)
BIOLOGICAL REPEAT 1		TecRep = Technical repeat				BIOLOGICAL REPEAT 2						BIOLOGICAL REPEAT 3						BIOLOGICAL REPEAT 4
	gpd-1						gpd-1						gpd-1						gpd-1
	DMSO	DEHP					DMSO	DEHP					DMSO	DEHP					DMSO	DEHP
TecRep_1	21.5968	21.6599				TecRep_1	21.6097	21.3801				TecRep_1	21.4438	21.3073				TecRep_1	22.0076	21.6904
TecRep_2	21.6843	21.8619				TecRep_2	21.609	21.3172				TecRep_2	21.5122	21.3341				TecRep_2	21.9621	21.6415
TecRep_3	21.5729	21.6055				TecRep_3	21.5707	21.34				TecRep_3	21.3548	21.1035				TecRep_3	21.9257	21.6748
Mean	21.618	21.7091				Mean	21.5965	21.3458				Mean	21.4369	21.2483				Mean	21.9651	21.6689
	atl-1						atl-1						atl-1						atl-1
	DMSO	DEHP					DMSO	DEHP					DMSO	DEHP					DMSO	DEHP
TecRep_1	26.9238	27.1663				TecRep_1	27.104	26.8647				TecRep_1	26.839	27.596				TecRep_1	25.8976	25.9731
TecRep_2	26.8298	27.0674				TecRep_2	27.2764	26.9136				TecRep_2	26.7149	27.4845				TecRep_2	25.9796	25.9614
TecRep_3	26.899	27.1495				TecRep_3	27.0651	26.9743				TecRep_3	26.8406	27.5785				TecRep_3	26.0472	25.9195
Mean	26.8842	27.1277				Mean	27.1485	26.9176				Mean	26.7982	27.553				Mean	25.9748	25.9513
	atm-1						atm-1						atm-1						atm-1
	DMSO	DEHP					DMSO	DEHP					DMSO	DEHP					DMSO	DEHP
TecRep_1	28.1009	28.1369				TecRep_1	28.2807	27.9891				TecRep_1	27.9316	28.0128				TecRep_1	27.2901	27.0236
TecRep_2	28.1504	28.052				TecRep_2	28.3806	27.9925				TecRep_2	27.9559	27.9375				TecRep_2	27.3256	26.9961
TecRep_3	28.1033	28.0356				TecRep_3	28.2935	28.0222				TecRep_3	27.921	28.0424				TecRep_3	27.2333	26.9618
Mean	28.1182	28.0748				Mean	28.3183	28.0013				Mean	27.9361	27.9976				Mean	27.283	26.9938
	cep-1						cep-1						cep-1						cep-1
	DMSO	DEHP					DMSO	DEHP					DMSO	DEHP					DMSO	DEHP
TecRep_1	25.684	25.7712				TecRep_1	25.8832	25.6257				TecRep_1	25.769	25.7448				TecRep_1	25.9881	25.6082
TecRep_2	25.7021	25.7893				TecRep_2	25.8661	25.4104				TecRep_2	25.6812	25.8338				TecRep_2	25.9137	25.6727
TecRep_3	25.7944	25.6996				TecRep_3	25.8753	25.5521				TecRep_3	25.7585	25.5728				TecRep_3	25.9424	25.6475
Mean	25.7269	25.7534				Mean	25.8749	25.5294				Mean	25.7362	25.7171				Mean	25.9481	25.6428
	chk-1						chk-1						chk-1						chk-1
	DMSO	DEHP					DMSO	DEHP					DMSO	DEHP					DMSO	DEHP
TecRep_1	25.231	24.9927				TecRep_1	25.165	24.9467				TecRep_1	25.0674	25.7379				TecRep_1	24.9781	24.9307
TecRep_2	25.2037	24.9668				TecRep_2	25.1035	24.9224				TecRep_2	25.0497	25.7273				TecRep_2	24.9289	24.8515
TecRep_3	25.2426	25.0089				TecRep_3	25.1389	24.9115				TecRep_3	24.9454	25.508				TecRep_3	24.8657	24.8453
Mean	25.2257	24.9895				Mean	25.1358	24.9269				Mean	25.0208	25.6578				Mean	24.9243	24.8758
	clk-2						clk-2						clk-2						clk-2
	DMSO	DEHP					DMSO	DEHP					DMSO	DEHP					DMSO	DEHP
TecRep_1	26.4953	26.5065				TecRep_1	26.5717	26.3725				TecRep_1	26.4415	26.3888				TecRep_1	25.9067	25.8313
TecRep_2	26.508	26.5064				TecRep_2	26.5314	26.3627				TecRep_2	26.407	26.3954				TecRep_2	25.923	25.8323
TecRep_3	26.6049	26.6194				TecRep_3	26.4994	26.251				TecRep_3	26.3149	26.2619				TecRep_3	25.8377	25.8287
Mean	26.5361	26.5441				Mean	26.5341	26.3287				Mean	26.3878	26.3487				Mean	25.8891	25.8308
	hus-1						hus-1						hus-1						hus-1
	DMSO	DEHP					DMSO	DEHP					DMSO	DEHP					DMSO	DEHP
TecRep_1	26.0519	26.3192				TecRep_1	26.1444	25.9797				TecRep_1	26.115	26.2118				TecRep_1	25.8942	26.0276
TecRep_2	26.065	26.2418				TecRep_2	26.1997	26.0213				TecRep_2	26.1689	26.247				TecRep_2	25.9556	25.8791
TecRep_3	26.092	26.3029				TecRep_3	26.1546	25.9199				TecRep_3	26.0092	26.0072				TecRep_3	25.9088	25.881
Mean	26.0696	26.288				Mean	26.1662	25.9736				Mean	26.0977	26.1553				Mean	25.9195	25.9293
	mre-11						mre-11						mre-11						mre-11
	DMSO	DEHP					DMSO	DEHP					DMSO	DEHP					DMSO	DEHP
TecRep_1	26.9212	27.0442				TecRep_1	26.7323	26.6537				TecRep_1	27.0327	26.9777				TecRep_1	25.4242	25.1341
TecRep_2	26.8868	26.921				TecRep_2	26.7687	26.7791				TecRep_2	27.0496	26.9803				TecRep_2	25.3125	25.1608
TecRep_3	26.9001	26.9676				TecRep_3	26.7898	26.7809				TecRep_3	26.9279	26.8601				TecRep_3	25.2901	24.9936
Mean	26.9027	26.9776				Mean	26.7636	26.7379				Mean	27.0034	26.9394				Mean	25.3423	25.0962
	mrt-2						mrt-2						mrt-2						mrt-2
	DMSO	DEHP					DMSO	DEHP					DMSO	DEHP					DMSO	DEHP
TecRep_1	26.1442	26.0607				TecRep_1	25.8806	25.8824				TecRep_1	26.0614	26.3097				TecRep_1	26.314	26.2937
TecRep_2	26.1187	26.0319				TecRep_2	25.9178	25.8802				TecRep_2	25.9896	26.115				TecRep_2	26.159	26.2517
TecRep_3	26.0832	25.9454				TecRep_3	25.8479	25.8662				TecRep_3	25.9514	25.9969				TecRep_3	26.2451	26.2251
Mean	26.1154	26.0126				Mean	25.8821	25.8763				Mean	26.0008	26.1405				Mean	26.2394	26.2568
																			msh-5
15°C (Germline + Soma)																			DMSO	DEHP
BIOLOGICAL REPEAT 1						BIOLOGICAL REPEAT 2						BIOLOGICAL REPEAT 3						TecRep_1	26.3502	26.196
	gpd-1						gpd-1						gpd-1					TecRep_2	26.3698	26.2622
	DMSO	DEHP					DMSO	DEHP					DMSO	DEHP				TecRep_3	26.3606	26.2875
TecRep_1	21.5714	21.4431				TecRep_1	21.4425	21.6529				TecRep_1	21.4523	21.3545				Mean	26.3602	26.2486
TecRep_2	21.665	21.4623				TecRep_2	21.4355	21.6239				TecRep_2	21.4877	21.3356					prmt-5
TecRep_3	21.6888	21.4266				TecRep_3	21.4369	21.6372				TecRep_3	21.4019	21.2451					DMSO	DEHP
Mean	21.6417	21.444				Mean	21.4383	21.638				Mean	21.4473	21.3117				TecRep_1	25.9128	25.8137
	msh-5						msh-5						msh-5					TecRep_2	25.9155	25.8857
	DMSO	DEHP					DMSO	DEHP					DMSO	DEHP				TecRep_3	25.9001	25.8354
TecRep_1	26.2966	26.3141				TecRep_1	26.7758	26.0782				TecRep_1	26.2183	26.3607				Mean	25.9095	25.8449
TecRep_2	26.2344	26.3325				TecRep_2	26.7907	26.1187				TecRep_2	26.2083	26.4559					rad-51
TecRep_3	26.4294	26.2356				TecRep_3	26.8244	26.1008				TecRep_3	26.2572	26.5066					DMSO	DEHP
Mean	26.3201	26.2941				Mean	26.797	26.0992				Mean	26.2279	26.4411				TecRep_1	25.0253	24.9122
	prmt-5						prmt-5						prmt-5					TecRep_2	25.0793	24.9168
	DMSO	DEHP					DMSO	DEHP					DMSO	DEHP				TecRep_3	25.1382	24.8753
TecRep_1	26.3426	26.7765				TecRep_1	26.4484	26.6792				TecRep_1	26.5594	26.6896				Mean	25.0809	24.9015
TecRep_2	26.4167	26.7273				TecRep_2	26.4676	26.7505				TecRep_2	26.523	26.682					rad-54
TecRep_3	26.4407	26.761				TecRep_3	26.383	26.6889				TecRep_3	26.4237	26.719					DMSO	DEHP
Mean	26.4	26.7549				Mean	26.433	26.7062				Mean	26.502	26.6969				TecRep_1	26.0779	25.8541
	rad-51						rad-51						rad-51					TecRep_2	26.0848	25.8761
	DMSO	DEHP					DMSO	DEHP					DMSO	DEHP				TecRep_3	25.9703	25.9991
TecRep_1	25.6233	25.5346				TecRep_1	25.54	25.3697				TecRep_1	25.3261	25.3024				Mean	26.0444	25.9098
TecRep_2	25.6141	25.6111				TecRep_2	25.5515	25.3235				TecRep_2	25.3657	25.281					spo-11
TecRep_3	25.498	25.5601				TecRep_3	25.464	25.2738				TecRep_3	25.3486	25.2652					DMSO	DEHP
Mean	25.5785	25.5686				Mean	25.5185	25.3223				Mean	25.3468	25.2829				TecRep_1	26.5092	26.3854
	rad-54						rad-54						rad-54					TecRep_2	26.4715	26.4679
	DMSO	DEHP					DMSO	DEHP					DMSO	DEHP				TecRep_3	26.5172	26.4718
TecRep_1	26.7489	26.7099				TecRep_1	26.5971	26.6398				TecRep_1	26.7834	26.7531				Mean	26.4993	26.4417
TecRep_2	26.6622	26.8987				TecRep_2	26.6455	26.7025				TecRep_2	26.756	26.7846					dsb-1
TecRep_3	26.759	26.7574				TecRep_3	26.5889	26.6007				TecRep_3	26.7113	26.7754					DMSO	DEHP
Mean	26.7234	26.7887				Mean	26.6105	26.6477				Mean	26.7502	26.771				TecRep_1	25.2617	25.1683
	spo-11						spo-11						spo-11					TecRep_2	25.3276	25.1595
	DMSO	DEHP					DMSO	DEHP					DMSO	DEHP				TecRep_3	25.3288	25.1263
TecRep_1	27.8645	28.0372				TecRep_1	27.8836	27.8014				TecRep_1	27.8164	28.1446				Mean	25.306	25.1514
TecRep_2	27.8622	28.1142				TecRep_2	27.8605	27.8905				TecRep_2	27.9044	28.0903					dsb-2
TecRep_3	27.8817	28.0551				TecRep_3	27.8575	27.8698				TecRep_3	27.8971	28.0806					DMSO	DEHP
Mean	27.8694	28.0688				Mean	27.8672	27.8539				Mean	27.8726	28.1052				TecRep_1	25.8725	25.9835
	dsb-1						dsb-1						dsb-1					TecRep_2	25.874	25.7786
	DMSO	DEHP					DMSO	DEHP					DMSO	DEHP				TecRep_3	25.8873	25.9077
TecRep_1	25.6613	25.9325				TecRep_1	25.9677	25.6638				TecRep_1	25.7924	25.7818				Mean	25.8779	25.89
TecRep_2	25.6665	25.8971				TecRep_2	25.9183	25.6553				TecRep_2	25.8009	25.7251
TecRep_3	25.6826	25.8809				TecRep_3	25.8825	25.6812				TecRep_3	25.6618	25.6969
Mean	25.6701	25.9035				Mean	25.9228	25.6668				Mean	25.7517	25.7346
	dsb-2						dsb-2						dsb-2
	DMSO	DEHP					DMSO	DEHP					DMSO	DEHP
TecRep_1	25.7376	25.9616				TecRep_1	25.6775	25.7936				TecRep_1	26.1545	25.6697
TecRep_2	25.699	25.8489				TecRep_2	25.6596	25.7346				TecRep_2	26.179	25.7306
TecRep_3	25.7015	25.8357				TecRep_3	25.6793	25.7003				TecRep_3	26.1164	25.8101
Mean	25.7127	25.8821				Mean	25.6721	25.7428				Mean	26.15	25.7368
25°C (Only soma)
BIOLOGICAL REPEAT 1						BIOLOGICAL REPEAT 2						BIOLOGICAL REPEAT 3						BIOLOGICAL REPEAT 4
	gpd-1						gpd-1						gpd-1						gpd-1
	DMSO	DEHP					DMSO	DEHP					DMSO	DEHP					DMSO	DEHP
TecRep_1	28.8496	28.7858				TecRep_1	28.772	28.7409				TecRep_1	28.5165	28.5794				TecRep_1	28.8651	28.7903
TecRep_2	28.8237	28.7718				TecRep_2	28.646	28.6684				TecRep_2	28.6076	28.6853				TecRep_2	28.86	28.7644
TecRep_3	28.894	28.7523				TecRep_3	28.6411	28.5274				TecRep_3	28.5482	28.5693				TecRep_3	28.8869	28.7301
Mean	28.8558	28.77				Mean	28.6864	28.6455				Mean	28.5575	28.6113				Mean	28.8707	28.7616
	atl-1						atl-1						atl-1						atl-1
	DMSO	DEHP					DMSO	DEHP					DMSO	DEHP					DMSO	DEHP
TecRep_1		31.8771				TecRep_1	31.9887	31.5934				TecRep_1	32.504	31.5214				TecRep_1	30.6319	30.3045
TecRep_2	31.1365	31.6141				TecRep_2	31.7099	32.1338				TecRep_2	32.9487	31.7172				TecRep_2	30.669	30.7527
TecRep_3	31.3819	32.0661				TecRep_3	31.9516	31.4692				TecRep_3	32.6388	32.0012				TecRep_3	30.5396	30.4732
Mean	31.2592	31.8525				Mean	31.8834	31.7321				Mean	32.6972	31.7466				Mean	30.6135	30.5101
	atm-1						atm-1						atm-1						atm-1
	DMSO	DEHP					DMSO	DEHP					DMSO	DEHP					DMSO	DEHP
TecRep_1	32.4076	32.9004				TecRep_1	32.0655	32.2331				TecRep_1	32.6781	32.9881				TecRep_1	30.799	31.5088
TecRep_2	32.759	33.1811				TecRep_2	32.0357	32.6935				TecRep_2	32.4741	32.6553				TecRep_2	31.1475	31.7258
TecRep_3	32.2433	32.8648				TecRep_3	32.1643	32.2172				TecRep_3	32.2607	32.5161				TecRep_3	31.1626	31.4183
Mean	32.47	32.9821				Mean	32.0885	32.3813				Mean	32.471	32.7199				Mean	31.0363	31.551
	cep-1						cep-1						cep-1						cep-1
	DMSO	DEHP					DMSO	DEHP					DMSO	DEHP					DMSO	DEHP
TecRep_1	32.5488	32.0691				TecRep_1	32.8002	33.1095				TecRep_1	32.4678	32.2105				TecRep_1	32.0701	32.1456
TecRep_2		32.4411				TecRep_2	32.3185	32.3844				TecRep_2	32.5939	32.3846				TecRep_2	33.0534	32.2822
TecRep_3	32.2215	32.3103				TecRep_3	32.0063	32.7224				TecRep_3		31.9007				TecRep_3	33.1275	33.092
Mean	32.3851	32.2735				Mean	32.375	32.7388				Mean	32.5308	32.1653				Mean	32.7504	32.5066
	clk-2						clk-2						clk-2						chk-1
	DMSO	DEHP					DMSO	DEHP					DMSO	DEHP					DMSO	DEHP
TecRep_1	30.8448	30.8086				TecRep_1	31.1338	31.2854				TecRep_1	31.0629	30.7673				TecRep_1	32.8757	32.3048
TecRep_2	30.9516	30.7048				TecRep_2	30.9567	31.1948				TecRep_2	31.5665	30.9284				TecRep_2	32.8175	32.9152
TecRep_3	31.1473	30.7447				TecRep_3	30.6677	30.8449				TecRep_3	30.756	30.6226				TecRep_3		32.5214
Mean	30.9812	30.7527				Mean	30.9194	31.1084				Mean	31.1285	30.7728				Mean	32.8466	32.5804
	hus-1						hus-1						hus-1						clk-2
	DMSO	DEHP					DMSO	DEHP					DMSO	DEHP					DMSO	DEHP
TecRep_1	30.9993	31.3042				TecRep_1	31.1208	31.1036				TecRep_1	30.8295	30.6398				TecRep_1	30.8955	30.4448
TecRep_2	31.0992	30.9553				TecRep_2	30.6926	30.745				TecRep_2	31.1988	31.1796				TecRep_2	30.9212	30.1506
TecRep_3	31.1954	31.6668				TecRep_3	30.882	31.3007				TecRep_3	30.9688	31.0185				TecRep_3	30.7452	30.5417
Mean	31.098	31.3088				Mean	30.8985	31.0498				Mean	30.9991	30.946				Mean	30.854	30.379
	mrt-2						mrt-2						mrt-2						hus-1
	DMSO	DEHP					DMSO	DEHP					DMSO	DEHP					DMSO	DEHP
TecRep_1	30.2362	30.519				TecRep_1	30.5129	30.1859				TecRep_1	30.8319	30.5695				TecRep_1	31.3522	30.8889
TecRep_2	30.39	30.7749				TecRep_2	29.8822	30.4028				TecRep_2	30.4929	30.2959				TecRep_2	31.1464	31.1507
TecRep_3	30.2788	30.215				TecRep_3	30.0032	30.3912				TecRep_3	30.4214	30.4479				TecRep_3	31.3983	31.2374
Mean	30.3016	30.503				Mean	30.1328	30.3266				Mean	30.5821	30.4378				Mean	31.299	31.0923
																			mre-11
25°C (Only soma)																			DMSO	DEHP
BIOLOGICAL REPEAT 1						BIOLOGICAL REPEAT 2						BIOLOGICAL REPEAT 3						TecRep_1	33.448	32.5552
	gpd-1						gpd-1						gpd-1					TecRep_2		32.3141
	DMSO	DEHP					DMSO	DEHP					DMSO	DEHP				TecRep_3	32.6578	32.4816
TecRep_1	28.6847	28.6952				TecRep_1	28.5485	28.4057				TecRep_1	28.5254	28.5773				Mean	33.0529	32.4503
TecRep_2	28.6565	28.6349				TecRep_2	28.57	28.4835				TecRep_2	28.4368	28.5539					mrt-2
TecRep_3	28.6379	28.5411				TecRep_3	28.5806	28.6115				TecRep_3	28.547	28.5882					DMSO	DEHP
Mean	28.6597	28.6237				Mean	28.5664	28.5002				Mean	28.503	28.5731				TecRep_1	30.7661	30.4718
	msh-5						msh-5						msh-5					TecRep_2	30.5602	30.3624
	DMSO	DEHP					DMSO	DEHP					DMSO	DEHP				TecRep_3	30.492	30.5524
TecRep_1	31.2767	30.9032				TecRep_1	31.5347	31.2984				TecRep_1	31.9633					Mean	30.6061	30.4622
TecRep_2	31.4166	31.0488				TecRep_2	31.3927	30.8905				TecRep_2	32.0004	32.1268					msh-5
TecRep_3	31.0928	31.0466				TecRep_3	30.9068	31.1692				TecRep_3	31.8117	32.3057					DMSO	DEHP
Mean	31.262	30.9996				Mean	31.278	31.1194				Mean	31.9251	32.2163				TecRep_1	31.4228	32.0192
	prmt-5						prmt-5						prmt-5					TecRep_2	32.629	31.2542
	DMSO	DEHP					DMSO	DEHP					DMSO	DEHP				TecRep_3	32.138	32.0667
TecRep_1	30.0023	30.068				TecRep_1	30.0753	29.7556				TecRep_1	30.1552	30.3463				Mean	32.0633	31.78
TecRep_2	30.2214	30.077				TecRep_2	30.198	29.8977				TecRep_2	30.4392	30.2393					prmt-5
TecRep_3	30.0608	30.4455				TecRep_3	30.2882	29.9383				TecRep_3	30.1251	29.8827					DMSO	DEHP
Mean	30.0948	30.1968				Mean	30.1872	29.8639				Mean	30.2398	30.1561				TecRep_1	29.4561	29.7741
	rad-51						rad-51						rad-51					TecRep_2	29.3519	29.4807
	DMSO	DEHP					DMSO	DEHP					DMSO	DEHP				TecRep_3	29.4405	29.6538
TecRep_1	30.6167	30.4236				TecRep_1	30.8484	30.2735				TecRep_1	30.4516	30.6682				Mean	29.4162	29.6362
TecRep_2	30.3847	30.3491				TecRep_2	30.5819	30.3766				TecRep_2	30.4629	30.4405					rad-51
TecRep_3	30.7686	30.6857				TecRep_3	30.8253	30.5648				TecRep_3	30.7774	30.5354					DMSO	DEHP
Mean	30.59	30.4861				Mean	30.7519	30.405				Mean	30.5639	30.548				TecRep_1	30.3574	30.1132
	rad-54						rad-54						rad-54					TecRep_2	30.4197	30.2049
	DMSO	DEHP					DMSO	DEHP					DMSO	DEHP				TecRep_3	30.203	30.5159
TecRep_1	32.0234	32.0533				TecRep_1	31.9688	32.595				TecRep_1	31.9929	32.0599				Mean	30.3267	30.278
TecRep_2	31.8841	32.2228				TecRep_2	32.3847	32.6122				TecRep_2	31.9706	32.088					rad-54
TecRep_3	32.386	31.8684				TecRep_3	32.1486	32.7045				TecRep_3	31.9214	32.1968					DMSO	DEHP
Mean	32.0978	32.0482				Mean	32.1674	32.6372				Mean	31.9616	32.1149				TecRep_1	32.3298	32.1256
																		TecRep_2	32.4277	32.5458
25°C (Only soma)																		TecRep_3	32.3353	31.6999
BIOLOGICAL REPEAT 1						BIOLOGICAL REPEAT 2						BIOLOGICAL REPEAT 3						Mean	32.3642	32.1238
	gpd-1						gpd-1						gpd-1						spo-11
	DMSO	DEHP					DMSO	DEHP					DMSO	DEHP					DMSO	DEHP
TecRep_1	27.218	27.0519				TecRep_1	27.09	26.9585				TecRep_1	26.9518	27.1893				TecRep_1	34.9541
TecRep_2	27.2546	27.0419				TecRep_2	27.0533	26.9094				TecRep_2	26.9855	27.325				TecRep_2	34.5177	35.6367
TecRep_3	27.2681	27.0921				TecRep_3	27.0171	27.0157				TecRep_3	27.0288	27.0912				TecRep_3	35.5125	35.2588
Mean	27.2469	27.062				Mean	27.0535	26.9612				Mean	26.9887	27.2018				Mean	34.9948	35.4478
	chk-1						chk-1						chk-1						dsb-1
	DMSO	DEHP					DMSO	DEHP					DMSO	DEHP					DMSO	DEHP
TecRep_1	31.6929					TecRep_1	31.0798	31.4731				TecRep_1	32.1556	30.9222				TecRep_1	36.4099	36.16
TecRep_2	31.3913	31.7548				TecRep_2	31.2451	31.5642				TecRep_2		31.0997				TecRep_2	35.4769	34.6952
TecRep_3	31.117	31.366				TecRep_3	31.1033	31.0739				TecRep_3	32.1204	31.3193				TecRep_3		35.2659
Mean	31.4004	31.5604				Mean	31.1427	31.3704				Mean	32.138	31.1137				Mean	35.9434	35.3737
	mre-11						mre-11						mre-11						dsb-2
	DMSO	DEHP					DMSO	DEHP					DMSO	DEHP					DMSO	DEHP
TecRep_1	31.2235	30.9729				TecRep_1	31.507	30.9399				TecRep_1	31.8841	30.9031				TecRep_1	33.5076	33.9014
TecRep_2	30.893	31.2106				TecRep_2	31.7925	31.047				TecRep_2	31.7241	31.1733				TecRep_2	34.8681	33.8285
TecRep_3	30.8374	31.0257				TecRep_3	31.3946	31.1822				TecRep_3	31.3207	30.8896				TecRep_3	33.8688	34.7255
Mean	30.9846	31.0697				Mean	31.5647	31.0563				Mean	31.643	30.9887				Mean	34.0815	34.1518
	spo-11						spo-11						spo-11
	DMSO	DEHP					DMSO	DEHP					DMSO	DEHP
TecRep_1	33.5615					TecRep_1	33.0255	32.9867				TecRep_1		33.262
TecRep_2	33.5388	33.6983				TecRep_2	33.471	33.0164				TecRep_2	32.8726	32.9869
TecRep_3		33.6852				TecRep_3	32.9222	33.0396				TecRep_3	33.3937	33.0754
Mean	33.5501	33.6917				Mean	33.1396	33.0142				Mean	33.1332	33.1081
	dsb-1						dsb-1						dsb-1
	DMSO	DEHP					DMSO	DEHP					DMSO	DEHP
TecRep_1	34.5261					TecRep_1	35.5237	34.65				TecRep_1	33.128	33.1477
TecRep_2	34.6496	33.1743				TecRep_2	33.1395	34.7705				TecRep_2		33.5771
TecRep_3		33.0922				TecRep_3	34.54					TecRep_3	33.1259
Mean	34.5879	33.1333				Mean	34.4011	34.7102				Mean	33.1269	33.3624
	dsb-2						dsb-2						dsb-2
	DMSO	DEHP					DMSO	DEHP					DMSO	DEHP
TecRep_1	31.7574	32.1011				TecRep_1	31.4356	32.205				TecRep_1	31.5226	31.8426
TecRep_2		32.3579				TecRep_2	31.9503	32.7031				TecRep_2	31.5804	31.961
TecRep_3	31.7751	31.7898				TecRep_3	32.1021	31.8678				TecRep_3	31.7385	31.5193
Mean	31.7663	32.0829				Mean	31.8293	32.2586				Mean	31.6138	31.7743

## Sheet: Figure 8
Figure 8: X chromosome SC length (μm)
Figure 8B: Length of the SC on the X chromosome of mid-pachytene nuclei							Figure 8C: # of RAD-51 foci per X chromosome in mid-pachytene nuclei										Figure 8D: # of GFP::COSA-1 foci per X chromosome in mid-pachytene nuclei
0.1% DMSO	100 μM DEHP		0.1% DMSO	100 μM DEHP			0.1% DMSO		100 μM DEHP			0.1% DMSO	100 μM DEHP				0.1% DMSO		100 μM DEHP			0.1% DMSO	100 μM DEHP
4.7909	8.4684	# gonads analyzed	53	61			RAD-51 foci	SC lenght (μm)	RAD-51 foci	SC lenght (μm)	# gonads analyzed	13	17				GFP::COSA-1 foci	SC lenght (μm)	GFP::COSA-1 foci	SC lenght (μm)	# gonads analyzed	19	23
5.0893	7.598	Total # of nuclei scored	176	197			0	5.2564	0	6.9108	Total # of nuclei scored	47	60				1	6.01211	1	4.59749	Total # of nuclei scored	55	60
4.1444	6.45141	Mean SC length (𝝻m)	4.52057	5.22516			1	5.216	14	5.2979	Mean # RAD-51 foci	2	4.23333				1	5.86843	1	5.71924	Mean # GFP::COSA-1foci	1	1.15
3.2015	7.6671	SD	1.26042	1.52931			0	3.1856	0	6.4998	SD	3.64371	7.3152				1	3.08342	1	5.98448	SD	0	0.357071
2.8099	5.2772	SEM	0.095008	0.108959			0	4.2209	4	6.9136	SEM	0.531489	0.944389				1	5.0064	2	9.01816	SEM	0	0.0460977
4.5339	7.5013	P value (two-tailed Mann-Whitney, 95% C.I.)	****P<0.0001				4	5.9182	0	5.5535	P value (two-tailed Mann-Whitney, 95% C.I.)	0.1181					1	6.16683	1	5.68608	P value (two-tailed Mann-Whitney, 95% C.I.)	*P<0.05
5.023	4.5175						0	7.9904	1	4.5174							1	4.16095	1	3.75757
3.1332	6.6725						0	5.9182	0	6.5813		0.1% DMSO	100 μM DEHP				1	4.84063	1	2.97448
3.3323	5.2323						0	4.8019	1	6.745	# gonads analyzed	13	17				1	6.01763	1	4.9401		0.1% DMSO	100 μM DEHP
3.4233	6.3962						0	4.8078	0	7.6154	Total # of nuclei scored	47	60				1	3.14973	1	4.277	# gonads analyzed	19	23
4.1195	7.118						1	6.9543	3	4.3019	Mean SC length (𝝻m)	5.03534	5.82025				1	4.97325	2	5.61977	Total # of nuclei scored	55	60
4.1134	12.8891						0	5.1321	3	6.0425	SD	1.17723	1.25458				1	5.92369	1	4.54857	Mean # GFP::COSA-1foci	4.42404	5.11733
5.2882	4.0892						0	4.13747	0	6.2926	SEM	0.171716	0.161966				1	3.39839	1	4.06149	SD	0.996983	1.3721
4.91108	2.9219						0	4.3861	1	3.9374	P value (two-tailed Mann-Whitney, 95% C.I.)	*P<0.05					1	5.52038	1	5.6032	SEM	0.134433	0.177137
7.9986	9.394						0	3.9717	1	5.7952							1	5.23849	1	4.50908	P value (two-tailed Mann-Whitney, 95% C.I.)	*P<0.05
7.1801	4.8766						4	5.3404	1	5.3877							1	3.02816	1	5.3048
3.9993	5.3739						2	2.5229	0	4.7591							1	3.19946	1	11.7037
9.2834	4.3827						0	4.0547	11	6.0992							1	4.27036	1	4.4925
5.4982	2.8286						13	4.5175	4	7.491							1	4.7909	1	5.76897
2.5177	4.963						0	5.0978	3	4.5505							1	6.6089	1	6.28287
4.362	3.1332						12	4.6762	16	8.0815							1	4.45935	1	5.43742
2.52	2.1345						0	4.849	0	6.6559							1	3.14973	1	4.6417
2.5198	2.9757						6	4.8821	0	5.8							1	3.3098	1	5.10587
4.4622	5.6986						2	4.3863	5	5.0078							1	3.02816	1	6.21104
4.1237	8.2266						0	3.9313	0	2.7353							1	4.04491	2	7.62565
3.4233	5.0561						17	6.3326	0	6.745							1	4.62512	2	4.87378
3.7921	2.9176						1	7.3274	1	6.7485							1	4.60855	1	5.2827
3.9269	4.2135						1	5.215	5	7.5428							1	2.71871	2	5.07271
3.6263	3.6816						1	7.4495	11	6.4963							1	4.15543	1	6.6531
4.0204	3.0917						0	6.707	0	6.0819							1	3.72662	1	5.17218
4.1962	4.4138						0	4.8437	17	5.7538							1	4.11122	1	5.93475
5.0838	4.6334						0	5.8353	1	4.2213							1	3.95208	1	3.28898
2.1882	3.5538						0	7.1615	0	5.6305							1	5.45952	1	3.95208
4.9111	5.197						1	5.0893	3	4.9318							1	4.92904	2	4.82405
9.1039	2.1758						3	5.0423	1	4.8844							1	3.76309	1	4.84063
2.9343	3.4329						1	5.8781	3	7.0869							1	3.86256	1	4.9401
2.3126	3.5089						0	5.9596	0	5.7193							1	4.69475	1	4.28363
4.4139	2.7188						1	3.8069	13	7.1615							1	5.17218	1	4.95667
2.2795	4.6003						5	4.9663	3	7.0869							1	5.454	1	4.21068
4.7165	3.9621						0	5.1806	1	5.1805							1	4.4925	1	5.48715
4.1775	3.5517						3	3.2741	0	4.469							1	4.59197	1	5.75239
2.6317	5.1186						1	3.433	3	6.5378							1	4.13332	1	6.00106
3.0835	3.7922						1	3.6412	10	7.9158							1	4.35988	1	3.8725
5.4847	4.5795						1	3.8128	12	4.6348							1	5.39321	1	4.17753
4.2135	2.9674						0	5.3463	0	2.9788							1	4.9401	1	3.8294
2.9149	5.5846						4	4.47	21	6.6726							1	6.49838	1	3.60726
4.2967	4.7972						0	4.5529	0	4.1398							1	2.96737	1	5.76897
2.4328	5.1252						8	5.1805	5	7.4185							1	4.69143	2	6.47628
3.8269	4.2998								6	4.5036							1	4.29357	2	5.0064
4.3794	4.7108								5	3.1451							1	3.037	2	4.04491
4.4967	5.4913								0	4.3871							1	3.71333	1	4.52566
5.4568	4.3433								0	6.3305							1	3.39839	1	4.99535
6.41	3.2949								0	7.0875							1	3.23261	1	5.9458
4.6003	3.9303								0	6.1268							1	3.96202	1	4.88484
4.0822	3.2672								44	5.3394							1	4.72459	1	4.277
5.4188	4.9236								4	6.2062							1	4.40961	1	5.43742
4.88	4.3034								1	5.5949									1	5.57004
2.4663	3.723								16	7.246									1	3.27129
4.0512	5.0479								0	5.3048									1	4.67485
3.761	3.6826								0	5.088									1	4.13332
4.4069	3.932								0	7.2444									1	3.14309
4.302	4.2618
3.8046	4.5105
5.2116	5.2137
6.1613	4.0615
3.4295	4.6348
4.3848	6.0034
3.554	5.1325
4.7142	5.5052
2.3126	5.008
4.8282	5.7127
5.1289	4.7177
4.0097	3.6783
3.0153	6.0923
6.01211	4.3102
5.86843	4.8821
3.08342	4.965
5.0064	4.59749
6.16683	5.71924
4.16095	5.98448
4.84063	9.01816
6.01763	5.68608
3.14973	3.75757
4.97325	2.97448
5.92369	4.9401
3.39839	4.277
5.52038	5.61977
5.23849	4.54857
3.02816	4.06149
3.19946	5.6032
4.27036	4.50908
4.7909	5.3048
6.6089	11.7037
4.45935	4.4925
3.14973	5.76897
3.3098	6.28287
3.02816	5.43742
4.04491	4.6417
4.62512	5.10587
4.60855	6.21104
2.71871	7.62565
4.15543	4.87378
3.72662	5.2827
4.11122	5.07271
3.95208	6.6531
5.45952	5.17218
4.92904	5.93475
3.76309	3.28898
3.86256	3.95208
4.69475	4.82405
5.17218	4.84063
5.454	4.9401
4.4925	4.28363
4.59197	4.95667
4.13332	4.21068
4.35988	5.48715
5.39321	5.75239
4.9401	6.00106
6.49838	3.8725
2.96737	4.17753
4.69143	3.8294
4.29357	3.60726
3.037	5.76897
3.71333	6.47628
3.39839	5.0064
3.23261	4.04491
3.96202	4.52566
4.72459	4.99535
4.40961	5.9458
5.2564	4.88484
5.216	4.277
3.1856	5.43742
4.2209	5.57004
5.9182	3.27129
7.9904	4.67485
5.9182	4.13332
4.8019	3.14309
4.8078	6.9108
6.9543	6.4998
5.1321	5.5535
4.13747	6.5813
4.3861	7.6154
3.9717	6.2926
5.3404	4.7591
2.5229	6.6559
4.0547	5.8
4.5175	2.7353
5.0978	6.745
4.6762	6.0819
4.849	5.6305
4.8821	5.7193
4.3863	4.469
3.9313	2.9788
6.3326	4.1398
7.3274	4.3871
5.215	6.3305
7.4495	7.0875
6.707	6.1268
4.8437	5.3048
5.8353	5.088
7.1615	7.2444
5.0893	4.5174
5.0423	6.745
5.8781	3.9374
5.9596	5.7952
3.8069	5.3877
4.9663	6.7485
5.1806	4.2213
3.2741	4.8844
3.433	5.1805
3.6412	5.5949
3.8128	4.3019
5.3463	6.0425
4.47	4.5505
4.5529	4.9318
5.1805	7.0869
	7.0869
	6.5378
	6.9136
	7.491
	6.2062
	5.0078
	7.5428
	7.4185
	3.1451
	4.5036
	7.9158
	6.0992
	6.4963
	4.6348
	7.1615
	5.2979
	8.0815
	7.246
	5.7538
	6.6726
	5.3394

[truncated: 1 more sheets: Supp. Figure 4 GFPCOSA-1]
